# Supplementary material for: Effects of Different Storage Temperatures on Bacterial Communities and Functional Potential in Pork Meat
Source: Foods. 2022 Aug 2;11(15):2307. doi: 10.3390/foods11152307 (PMC9367820; doi:10.3390/foods11152307)
Supplement: Supplementary file 1 [file foods-11-02307-s001.zip]

Archive with 1 entries (1 files):
- foods-1830967-supplementary.pdf
